# Supplementary material for: Oral administration of Pantoea agglomerans-derived lipopolysaccharide prevents metabolic dysfunction and Alzheimer’s disease-related memory loss in senescence-accelerated prone 8 (SAMP8) mice fed a high-fat diet
Source: PLoS One. 2018 Jun 1;13(6):e0198493. doi: 10.1371/journal.pone.0198493 (PMC5983504; doi:10.1371/journal.pone.0198493)
Supplement: S1 Dataset — (ZIP) [file pone.0198493.s005.zip]

Archive with 5 entries (5 files):
- Description_otu_table_sorted_L2.txt
- Description_otu_table_sorted_L3.txt
- Description_otu_table_sorted_L4.txt
- Description_otu_table_sorted_L5.txt
- Description_otu_table_sorted_L6.txt
