# Supplementary material for: Oral administration of Pantoea agglomerans-derived lipopolysaccharide prevents metabolic dysfunction and Alzheimer’s disease-related memory loss in senescence-accelerated prone 8 (SAMP8) mice fed a high-fat diet
Source: PLoS One. 2018 Jun 1;13(6):e0198493. doi: 10.1371/journal.pone.0198493 (PMC5983504; doi:10.1371/journal.pone.0198493)
Supplement: S1 Dataset — (ZIP) [file pone.0198493.s005.zip › Description_otu_table_sorted_L2.txt]

# Constructed from biom file
#OTU ID	1.samp8-1	2.samp8-2	3.samp8-3	4.samp8-4	5.samp8-5	6.samp8-6	7.samp8-7	8.samp8-8	9.samp8-9	10.samp8-10	11.samp8-11	12.samp8-12	13.samp8-13	14.samp8-14	15.samp8-15	16.samp8-16
Unassigned;Other	0.000990188135746	0.000298118129309	0.000180583646345	0.000425910868471	0.000178565051248	0.000256582956477	0.000205528722639	0.000218818380744	4.03177035036e-05	0.000184651746806	8.07852324595e-05	0.000168279343711	0.000448357381593	0.000115079212858	0.000118675580521	0.000110893431412
k__Bacteria;p__Acidobacteria	0.0	0.0	0.0	0.0	0.0	0.0	0.0	3.6469730124e-05	0.0	0.0	0.0	0.0	0.0	0.0	0.0	0.0
k__Bacteria;p__Actinobacteria	0.00156029645633	0.00100614868642	0.0040811904074	0.00290393773957	0.00189278954323	0.0021488822605	0.00534374678861	0.00178701677608	0.00612829093255	0.00203116921486	0.00331219453084	0.00408077408498	0.00444281405397	0.00583068011815	0.00272953835199	0.00288322921672
k__Bacteria;p__Bacteroidetes	0.39142437063	0.154574250047	0.0893166714822	0.210554845704	0.207099746438	0.151448090061	0.226732435858	0.149051787017	0.152683143168	0.212460299874	0.151512703478	0.186327303324	0.29069862232	0.174766964594	0.206653744215	0.326137581784
k__Bacteria;p__Cyanobacteria	0.0	0.0	0.0	0.0	0.0	0.0	6.8509574213e-05	0.0	0.0	0.0	0.0	0.0	0.0	0.0	0.0	0.0
k__Bacteria;p__Deferribacteres	0.00996189275962	0.0694615241289	0.0791317538284	0.0154102296047	0.0467126174065	0.0161005805189	0.00479567019491	0.0130926331145	0.0190702737572	0.0715340867125	0.0277093347336	0.0299957930164	0.0124724871607	0.0577697648548	0.0035207088888	0.0372971574317
k__Bacteria;p__Firmicutes	0.525939928586	0.643972424073	0.741873735914	0.659310024393	0.601478518624	0.670162609449	0.691501387319	0.693763676149	0.70471313954	0.520422483197	0.642161812821	0.660496424064	0.603244477052	0.625340442671	0.626527948099	0.544191032418
k__Bacteria;p__Proteobacteria	0.0683529870675	0.130463946339	0.0854160647212	0.110388353274	0.142566336917	0.159883254755	0.0713527215428	0.142049598833	0.117364834899	0.193367309255	0.17506159874	0.118931426167	0.0885302029836	0.136177068549	0.160449384865	0.0893801057184
k__Bacteria;p__TM7	3.00057010832e-05	0.000223588596982	0.0	0.00100669841639	0.0	0.0	0.0	0.0	0.0	0.0	0.0	0.0	0.0	0.0	0.0	0.0
k__Bacteria;p__Tenericutes	0.00174033066283	0.0	0.0	0.0	7.14260204993e-05	0.0	0.0	0.0	0.0	0.0	0.000161570464919	0.0	0.000163039047852	0.0	0.0	0.0
