# Supplementary material for: Oral administration of Pantoea agglomerans-derived lipopolysaccharide prevents metabolic dysfunction and Alzheimer’s disease-related memory loss in senescence-accelerated prone 8 (SAMP8) mice fed a high-fat diet
Source: PLoS One. 2018 Jun 1;13(6):e0198493. doi: 10.1371/journal.pone.0198493 (PMC5983504; doi:10.1371/journal.pone.0198493)
Supplement: S1 Dataset — (ZIP) [file pone.0198493.s005.zip › Description_otu_table_sorted_L4.txt]

# Constructed from biom file
#OTU ID	1.samp8-1	2.samp8-2	3.samp8-3	4.samp8-4	5.samp8-5	6.samp8-6	7.samp8-7	8.samp8-8	9.samp8-9	10.samp8-10	11.samp8-11	12.samp8-12	13.samp8-13	14.samp8-14	15.samp8-15	16.samp8-16
Unassigned;Other;Other;Other	0.000990188135746	0.000298118129309	0.000180583646345	0.000425910868471	0.000178565051248	0.000256582956477	0.000205528722639	0.000218818380744	4.03177035036e-05	0.000184651746806	8.07852324595e-05	0.000168279343711	0.000448357381593	0.000115079212858	0.000118675580521	0.000110893431412
k__Bacteria;p__Acidobacteria;c__OS-K;o__	0.0	0.0	0.0	0.0	0.0	0.0	0.0	3.6469730124e-05	0.0	0.0	0.0	0.0	0.0	0.0	0.0	0.0
k__Bacteria;p__Actinobacteria;c__Actinobacteria;o__Bifidobacteriales	0.0	0.0	3.6116729269e-05	3.8719169861e-05	0.0	0.0	0.0	0.0	0.0	0.0	0.0	0.0	0.0	0.0	0.0	0.0
k__Bacteria;p__Actinobacteria;c__Coriobacteriia;o__Coriobacteriales	0.00156029645633	0.00100614868642	0.00404507367813	0.00286521856971	0.00189278954323	0.0021488822605	0.00534374678861	0.00178701677608	0.00612829093255	0.00203116921486	0.00331219453084	0.00408077408498	0.00444281405397	0.00583068011815	0.00272953835199	0.00288322921672
k__Bacteria;p__Bacteroidetes;c__Bacteroidia;o__Bacteroidales	0.39142437063	0.154574250047	0.0893166714822	0.210554845704	0.207099746438	0.151448090061	0.226732435858	0.149051787017	0.152683143168	0.212460299874	0.151512703478	0.186327303324	0.29069862232	0.174766964594	0.206653744215	0.326137581784
k__Bacteria;p__Cyanobacteria;c__4C0d-2;o__YS2	0.0	0.0	0.0	0.0	0.0	0.0	6.8509574213e-05	0.0	0.0	0.0	0.0	0.0	0.0	0.0	0.0	0.0
k__Bacteria;p__Deferribacteres;c__Deferribacteres;o__Deferribacterales	0.00996189275962	0.0694615241289	0.0791317538284	0.0154102296047	0.0467126174065	0.0161005805189	0.00479567019491	0.0130926331145	0.0190702737572	0.0715340867125	0.0277093347336	0.0299957930164	0.0124724871607	0.0577697648548	0.0035207088888	0.0372971574317
k__Bacteria;p__Firmicutes;c__Bacilli;o__Bacillales	0.000150028505416	0.0	0.0	0.0	7.14260204993e-05	0.000160364347798	0.0	0.000109409190372	8.06354070072e-05	0.0	0.0	0.0	0.0	7.67194752388e-05	0.0	0.0
k__Bacteria;p__Firmicutes;c__Bacilli;o__Gemellales	0.00777147658055	0.00499347866592	0.0198280843687	0.0132032369226	0.0100710688904	0.00862760191154	0.00993388826088	0.010867979577	0.00346732250131	0.00380382598419	0.00185806034657	0.0036600757257	0.00599168500856	0.00502512562814	0.0	0.00351162532806
k__Bacteria;p__Firmicutes;c__Bacilli;o__Lactobacillales	0.0914573769016	0.105049375815	0.165631320428	0.140937778294	0.139959287168	0.0897719618974	0.220737848114	0.134245076586	0.244446236342	0.0746731664082	0.157208062366	0.258435002103	0.137523436863	0.21930261997	0.167688595277	0.0520090193324
k__Bacteria;p__Firmicutes;c__Bacilli;o__Turicibacterales	6.00114021664e-05	0.0	0.0	0.0	0.0	0.0	0.0	0.0	8.06354070072e-05	7.38606987222e-05	4.03926162298e-05	0.000168279343711	0.0	0.0	0.0	0.0
k__Bacteria;p__Firmicutes;c__Clostridia;o__Clostridiales	0.378851981877	0.507732438979	0.444813637677	0.454911526697	0.372486696904	0.544885980949	0.370157229473	0.510685630926	0.367657138249	0.42946303272	0.413337641879	0.374421539756	0.421822776555	0.400130423108	0.458602001661	0.435959043359
k__Bacteria;p__Firmicutes;c__Erysipelotrichi;o__Erysipelotrichales	0.0476490533201	0.026197130613	0.111600693441	0.0502574824796	0.0788900396414	0.0267167003432	0.0906724214709	0.0378555798687	0.0889811716325	0.0124085973853	0.0697176556126	0.023811527135	0.0379065786256	0.000805554490007	0.000237351161043	0.052711344398
k__Bacteria;p__Proteobacteria;c__Alphaproteobacteria;o__Rhizobiales	0.0	0.0	0.0	0.0	0.0	0.0	0.0	0.0	0.0	0.0	0.0	0.0	0.0	0.0	0.0	3.69644771375e-05
k__Bacteria;p__Proteobacteria;c__Betaproteobacteria;o__Burkholderiales	3.00057010832e-05	0.0	0.0	0.0	0.0	0.0	0.000171273935532	0.0	0.000241906221022	0.000110791048083	0.0014945268005	4.20698359276e-05	0.00953778429934	3.83597376194e-05	3.95585268405e-05	0.0
k__Bacteria;p__Proteobacteria;c__Deltaproteobacteria;o__Desulfobacterales	3.00057010832e-05	0.0	0.0	0.0	0.0	0.0	3.42547871065e-05	0.0	0.0	0.0	0.0	0.0	0.0	0.0	0.0	0.0
k__Bacteria;p__Proteobacteria;c__Deltaproteobacteria;o__Desulfovibrionales	0.068172952861	0.12986771008	0.0835018780699	0.110039880745	0.142423484876	0.159883254755	0.0707361353749	0.142049598833	0.11692134016	0.192407120171	0.173365108858	0.118721076988	0.076016956061	0.124860945951	0.160370267811	0.0875318818615
k__Bacteria;p__Proteobacteria;c__Gammaproteobacteria;o__Enterobacteriales	6.00114021664e-05	0.000596236258617	0.00191418665126	0.000309753358888	0.000142852040999	0.0	0.000411057445278	0.0	0.000201588517518	0.000849398035305	0.000201963081149	0.000168279343711	0.00285318333741	0.0112777628601	0.0	0.00136768565409
k__Bacteria;p__Proteobacteria;c__Gammaproteobacteria;o__Pseudomonadales	6.00114021664e-05	0.0	0.0	3.8719169861e-05	0.0	0.0	0.0	0.0	0.0	0.0	0.0	0.0	0.000122279285889	0.0	3.95585268405e-05	0.00044357372565
k__Bacteria;p__TM7;c__TM7-3;o__CW040	3.00057010832e-05	0.000223588596982	0.0	0.00100669841639	0.0	0.0	0.0	0.0	0.0	0.0	0.0	0.0	0.0	0.0	0.0	0.0
k__Bacteria;p__Tenericutes;c__Mollicutes;o__RF39	0.00174033066283	0.0	0.0	0.0	7.14260204993e-05	0.0	0.0	0.0	0.0	0.0	0.000161570464919	0.0	0.000163039047852	0.0	0.0	0.0
