# Supplementary material for: Oral administration of Pantoea agglomerans-derived lipopolysaccharide prevents metabolic dysfunction and Alzheimer’s disease-related memory loss in senescence-accelerated prone 8 (SAMP8) mice fed a high-fat diet
Source: PLoS One. 2018 Jun 1;13(6):e0198493. doi: 10.1371/journal.pone.0198493 (PMC5983504; doi:10.1371/journal.pone.0198493)
Supplement: S1 Dataset — (ZIP) [file pone.0198493.s005.zip › Description_otu_table_sorted_L5.txt]

# Constructed from biom file
#OTU ID	1.samp8-1	2.samp8-2	3.samp8-3	4.samp8-4	5.samp8-5	6.samp8-6	7.samp8-7	8.samp8-8	9.samp8-9	10.samp8-10	11.samp8-11	12.samp8-12	13.samp8-13	14.samp8-14	15.samp8-15	16.samp8-16
Unassigned;Other;Other;Other;Other	0.000990188135746	0.000298118129309	0.000180583646345	0.000425910868471	0.000178565051248	0.000256582956477	0.000205528722639	0.000218818380744	4.03177035036e-05	0.000184651746806	8.07852324595e-05	0.000168279343711	0.000448357381593	0.000115079212858	0.000118675580521	0.000110893431412
k__Bacteria;p__Acidobacteria;c__OS-K;o__;f__	0.0	0.0	0.0	0.0	0.0	0.0	0.0	3.6469730124e-05	0.0	0.0	0.0	0.0	0.0	0.0	0.0	0.0
k__Bacteria;p__Actinobacteria;c__Actinobacteria;o__Bifidobacteriales;f__Bifidobacteriaceae	0.0	0.0	3.6116729269e-05	3.8719169861e-05	0.0	0.0	0.0	0.0	0.0	0.0	0.0	0.0	0.0	0.0	0.0	0.0
k__Bacteria;p__Actinobacteria;c__Coriobacteriia;o__Coriobacteriales;f__Coriobacteriaceae	0.00156029645633	0.00100614868642	0.00404507367813	0.00286521856971	0.00189278954323	0.0021488822605	0.00534374678861	0.00178701677608	0.00612829093255	0.00203116921486	0.00331219453084	0.00408077408498	0.00444281405397	0.00583068011815	0.00272953835199	0.00288322921672
k__Bacteria;p__Bacteroidetes;c__Bacteroidia;o__Bacteroidales;f__	0.0213040477691	0.0103223402273	0.00227535394395	0.00975723080497	0.0152851683868	0.0107444113025	0.0116123728291	0.0132020423049	0.00370922872233	0.000923258734028	0.00347376499576	0.00185107278082	0.00476889214967	0.00467988798957	0.00233395308359	0.00868665212731
k__Bacteria;p__Bacteroidetes;c__Bacteroidia;o__Bacteroidales;f__Bacteroidaceae	0.186995529151	0.0536612632756	0.0235481074834	0.0716304642428	0.100424984822	0.0664549857276	0.0959476586853	0.0637855579869	0.0832963754385	0.122128665337	0.0769479339177	0.100799326883	0.132836064237	0.081437722966	0.109023299972	0.0661294495989
k__Bacteria;p__Bacteroidetes;c__Bacteroidia;o__Bacteroidales;f__Porphyromonadaceae	0.00246046748882	0.00380100614869	0.00263652123664	0.00483989623262	0.0101067819006	0.0106481926938	0.00876922549926	0.0160466812546	0.00209652058219	0.00336066179186	0.00549339580725	0.00412284392091	0.0346457976685	0.00625263723196	0.00787214684125	0.0038443056223
k__Bacteria;p__Bacteroidetes;c__Bacteroidia;o__Bacteroidales;f__Rikenellaceae	0.00726137966214	0.0112912241476	0.00751227968795	0.0113059975994	0.0103210599621	0.00580518939029	0.00746754358922	0.00773158278629	0.00370922872233	0.00217889061231	0.00290826836854	0.00361800588978	0.00574712643678	0.00471824772719	0.0140432770284	0.0110523786641
k__Bacteria;p__Bacteroidetes;c__Bacteroidia;o__Bacteroidales;f__S24-7	0.102949560416	0.0719955282281	0.0520442068766	0.107329538855	0.0658190778901	0.0575708008596	0.0893022299866	0.0481400437637	0.0416481877192	0.0489696432528	0.0336066567032	0.0511989903239	0.0921985815603	0.0568107714143	0.0722734285375	0.11828632684
k__Bacteria;p__Bacteroidetes;c__Bacteroidia;o__Bacteroidales;f__[Paraprevotellaceae]	0.0704533861434	0.00350288801938	0.00130020225368	0.00569171796957	0.00514267347595	0.000224510086917	0.0136334052684	0.000145878920496	0.0182236019836	0.0348991801462	0.0290826836854	0.0247370635255	0.0205021602674	0.020867697265	0.00110763875153	0.118138468931
k__Bacteria;p__Cyanobacteria;c__4C0d-2;o__YS2;f__	0.0	0.0	0.0	0.0	0.0	0.0	6.8509574213e-05	0.0	0.0	0.0	0.0	0.0	0.0	0.0	0.0	0.0
k__Bacteria;p__Deferribacteres;c__Deferribacteres;o__Deferribacterales;f__Deferribacteraceae	0.00996189275962	0.0694615241289	0.0791317538284	0.0154102296047	0.0467126174065	0.0161005805189	0.00479567019491	0.0130926331145	0.0190702737572	0.0715340867125	0.0277093347336	0.0299957930164	0.0124724871607	0.0577697648548	0.0035207088888	0.0372971574317
k__Bacteria;p__Firmicutes;c__Bacilli;o__Bacillales;f__Bacillaceae	0.000150028505416	0.0	0.0	0.0	7.14260204993e-05	6.41457391193e-05	0.0	3.6469730124e-05	8.06354070072e-05	0.0	0.0	0.0	0.0	0.0	0.0	0.0
k__Bacteria;p__Firmicutes;c__Bacilli;o__Bacillales;f__Planococcaceae	0.0	0.0	0.0	0.0	0.0	0.0	0.0	0.0	0.0	0.0	0.0	0.0	0.0	3.83597376194e-05	0.0	0.0
k__Bacteria;p__Firmicutes;c__Bacilli;o__Bacillales;f__Staphylococcaceae	0.0	0.0	0.0	0.0	0.0	9.62186086789e-05	0.0	7.2939460248e-05	0.0	0.0	0.0	0.0	0.0	3.83597376194e-05	0.0	0.0
k__Bacteria;p__Firmicutes;c__Bacilli;o__Gemellales;f__Gemellaceae	0.00777147658055	0.00499347866592	0.0198280843687	0.0132032369226	0.0100710688904	0.00862760191154	0.00993388826088	0.010867979577	0.00346732250131	0.00380382598419	0.00185806034657	0.0036600757257	0.00599168500856	0.00502512562814	0.0	0.00351162532806
k__Bacteria;p__Firmicutes;c__Bacilli;o__Lactobacillales;f__Enterococcaceae	0.000210039907582	0.000298118129309	0.00455070788789	0.000813102567081	0.000107139030749	0.000609384521633	0.00215805158771	0.000328227571116	0.00213683828569	0.00284363690081	0.000403926162298	0.00126209507783	0.00419825548219	0.00487168667766	0.000395585268405	0.00103500535985
k__Bacteria;p__Firmicutes;c__Bacilli;o__Lactobacillales;f__Lactobacillaceae	0.00588111741231	0.00469536053661	0.0196475007223	0.0122739768459	0.0648191136031	0.0105840469547	0.0667283252835	0.0145514223195	0.131274442608	0.00587192554842	0.0832895746658	0.146192679849	0.00782587429689	0.0104338486325	0.00553819375766	0.0121982774554
k__Bacteria;p__Firmicutes;c__Bacilli;o__Lactobacillales;f__Streptococcaceae	0.0853662195817	0.100055897149	0.141433111817	0.127850698881	0.0750330345345	0.0785785304211	0.151851471243	0.119365426696	0.111034955449	0.0659576039589	0.0735145615382	0.110980227177	0.125499307084	0.20399708466	0.161754816251	0.0387757365172
k__Bacteria;p__Firmicutes;c__Bacilli;o__Turicibacterales;f__Turicibacteraceae	6.00114021664e-05	0.0	0.0	0.0	0.0	0.0	0.0	0.0	8.06354070072e-05	7.38606987222e-05	4.03926162298e-05	0.000168279343711	0.0	0.0	0.0	0.0
k__Bacteria;p__Firmicutes;c__Clostridia;o__Clostridiales;Other	0.000330062711915	0.000260853363145	0.000541750939035	0.000193595849305	3.57130102496e-05	6.41457391193e-05	6.8509574213e-05	7.2939460248e-05	0.000161270814014	0.000295442794889	0.000242355697379	0.000252419015566	0.000733675715334	0.000306877900955	0.000316468214724	0.0
k__Bacteria;p__Firmicutes;c__Clostridia;o__Clostridiales;f__	0.103519668737	0.299049748463	0.218253394973	0.266891237852	0.229634655905	0.339266814202	0.190593635461	0.300510576222	0.149538362295	0.194955314277	0.222118996647	0.151914177535	0.174370261678	0.227626683033	0.208315202342	0.164048349536
k__Bacteria;p__Firmicutes;c__Clostridia;o__Clostridiales;f__Christensenellaceae	0.000330062711915	0.00108067821874	0.00429789078301	0.000813102567081	0.000642834184493	0.000545238782514	0.000308293083958	0.000838803792852	0.000604765552554	0.000258512445528	0.000686674475906	0.00109381573412	0.000733675715334	0.00272354137098	0.0016614581273	0.00155250803977
k__Bacteria;p__Firmicutes;c__Clostridia;o__Clostridiales;f__Clostridiaceae	0.0982986767486	0.00160238494503	0.00657324472696	0.00491733457235	0.00796400128567	0.00330350556464	0.0158599664303	0.00557986870897	0.0520904729267	0.0238939360366	0.0199943450337	0.0678586453513	0.0149588326404	0.00517856457862	0.00114719727837	0.000628396111337
k__Bacteria;p__Firmicutes;c__Clostridia;o__Clostridiales;f__Dehalobacteriaceae	0.00165031355958	0.00193776784051	0.0015169026293	0.00120029426569	0.00110710331774	0.00125084191283	0.0010618984003	0.0009117432531	0.00153207273314	0.00254819410592	0.0023023791251	0.00168279343711	0.00211950762208	0.00130423107906	0.000514260848926	0.00317894503382
k__Bacteria;p__Firmicutes;c__Clostridia;o__Clostridiales;f__Eubacteriaceae	0.000120022804333	0.0	0.0	0.0	0.0	0.0	0.0	0.0	0.0	0.0	0.0	0.0	0.0	0.0	0.0	0.0
k__Bacteria;p__Firmicutes;c__Clostridia;o__Clostridiales;f__Lachnospiraceae	0.0797551534792	0.109446618222	0.114273331407	0.0989661981647	0.0648191136031	0.100003207287	0.066248758264	0.0993800145879	0.0784985687215	0.0785877834404	0.0645070081189	0.0658392932268	0.094766446564	0.082243277456	0.111357253056	0.176246626991
k__Bacteria;p__Firmicutes;c__Clostridia;o__Clostridiales;f__Peptococcaceae	0.00120022804333	0.00197503260667	0.00231147067322	0.00216827351222	0.00121424234849	0.00211680939094	0.000993388826088	0.0018234865062	8.06354070072e-05	0.001329492577	0.000363533546068	0.000546907867059	0.000937474525149	0.00222486478192	0.000909846117331	0.0
k__Bacteria;p__Firmicutes;c__Clostridia;o__Clostridiales;f__Peptostreptococcaceae	9.00171032496e-05	0.0	0.0	0.0	0.0	0.0	0.0	3.6469730124e-05	0.000927307180583	0.00151414432381	8.07852324595e-05	0.0012200252419	4.0759761963e-05	7.67194752388e-05	0.0	0.0
k__Bacteria;p__Firmicutes;c__Clostridia;o__Clostridiales;f__Ruminococcaceae	0.0933477360699	0.0914477361655	0.0956732158336	0.0791419831959	0.0659976429413	0.0964751916354	0.0937553523105	0.099708242159	0.0835382816595	0.125156953985	0.10231449691	0.0837610433319	0.132183908046	0.0775633894664	0.133074884291	0.0887517096071
k__Bacteria;p__Firmicutes;c__Clostridia;o__Clostridiales;f__[Mogibacteriaceae]	0.000210039907582	0.00093161915409	0.00137243571222	0.000619506717776	0.00107139030749	0.00186022643446	0.00126742712294	0.0018234865062	0.000685400959561	0.000923258734028	0.000727067092136	0.000252419015566	0.000978234287112	0.000882273965246	0.00130543138574	0.00155250803977
k__Bacteria;p__Firmicutes;c__Erysipelotrichi;o__Erysipelotrichales;f__Erysipelotrichaceae	0.0476490533201	0.026197130613	0.111600693441	0.0502574824796	0.0788900396414	0.0267167003432	0.0906724214709	0.0378555798687	0.0889811716325	0.0124085973853	0.0697176556126	0.023811527135	0.0379065786256	0.000805554490007	0.000237351161043	0.052711344398
k__Bacteria;p__Proteobacteria;c__Alphaproteobacteria;o__Rhizobiales;Other	0.0	0.0	0.0	0.0	0.0	0.0	0.0	0.0	0.0	0.0	0.0	0.0	0.0	0.0	0.0	3.69644771375e-05
k__Bacteria;p__Proteobacteria;c__Betaproteobacteria;o__Burkholderiales;f__Alcaligenaceae	3.00057010832e-05	0.0	0.0	0.0	0.0	0.0	0.000137019148426	0.0	0.000241906221022	0.000110791048083	0.0014945268005	4.20698359276e-05	0.00953778429934	3.83597376194e-05	3.95585268405e-05	0.0
k__Bacteria;p__Proteobacteria;c__Betaproteobacteria;o__Burkholderiales;f__Comamonadaceae	0.0	0.0	0.0	0.0	0.0	0.0	3.42547871065e-05	0.0	0.0	0.0	0.0	0.0	0.0	0.0	0.0	0.0
k__Bacteria;p__Proteobacteria;c__Deltaproteobacteria;o__Desulfobacterales;f__Desulfobacteraceae	3.00057010832e-05	0.0	0.0	0.0	0.0	0.0	0.0	0.0	0.0	0.0	0.0	0.0	0.0	0.0	0.0	0.0
k__Bacteria;p__Proteobacteria;c__Deltaproteobacteria;o__Desulfobacterales;f__Desulfobulbaceae	0.0	0.0	0.0	0.0	0.0	0.0	3.42547871065e-05	0.0	0.0	0.0	0.0	0.0	0.0	0.0	0.0	0.0
k__Bacteria;p__Proteobacteria;c__Deltaproteobacteria;o__Desulfovibrionales;f__Desulfovibrionaceae	0.068172952861	0.12986771008	0.0835018780699	0.110039880745	0.142423484876	0.159883254755	0.0707361353749	0.142049598833	0.11692134016	0.192407120171	0.173365108858	0.118721076988	0.076016956061	0.124860945951	0.160370267811	0.0875318818615
k__Bacteria;p__Proteobacteria;c__Gammaproteobacteria;o__Enterobacteriales;f__Enterobacteriaceae	6.00114021664e-05	0.000596236258617	0.00191418665126	0.000309753358888	0.000142852040999	0.0	0.000411057445278	0.0	0.000201588517518	0.000849398035305	0.000201963081149	0.000168279343711	0.00285318333741	0.0112777628601	0.0	0.00136768565409
k__Bacteria;p__Proteobacteria;c__Gammaproteobacteria;o__Pseudomonadales;f__Moraxellaceae	0.0	0.0	0.0	0.0	0.0	0.0	0.0	0.0	0.0	0.0	0.0	0.0	8.1519523926e-05	0.0	0.0	0.0
k__Bacteria;p__Proteobacteria;c__Gammaproteobacteria;o__Pseudomonadales;f__Pseudomonadaceae	6.00114021664e-05	0.0	0.0	3.8719169861e-05	0.0	0.0	0.0	0.0	0.0	0.0	0.0	0.0	4.0759761963e-05	0.0	3.95585268405e-05	0.00044357372565
k__Bacteria;p__TM7;c__TM7-3;o__CW040;f__F16	3.00057010832e-05	0.000223588596982	0.0	0.00100669841639	0.0	0.0	0.0	0.0	0.0	0.0	0.0	0.0	0.0	0.0	0.0	0.0
k__Bacteria;p__Tenericutes;c__Mollicutes;o__RF39;f__	0.00174033066283	0.0	0.0	0.0	7.14260204993e-05	0.0	0.0	0.0	0.0	0.0	0.000161570464919	0.0	0.000163039047852	0.0	0.0	0.0
