# Supplementary material for: Oral administration of Pantoea agglomerans-derived lipopolysaccharide prevents metabolic dysfunction and Alzheimer’s disease-related memory loss in senescence-accelerated prone 8 (SAMP8) mice fed a high-fat diet
Source: PLoS One. 2018 Jun 1;13(6):e0198493. doi: 10.1371/journal.pone.0198493 (PMC5983504; doi:10.1371/journal.pone.0198493)
Supplement: S1 Dataset — (ZIP) [file pone.0198493.s005.zip › Description_otu_table_sorted_L6.txt]

# Constructed from biom file
#OTU ID	1.samp8-1	2.samp8-2	3.samp8-3	4.samp8-4	5.samp8-5	6.samp8-6	7.samp8-7	8.samp8-8	9.samp8-9	10.samp8-10	11.samp8-11	12.samp8-12	13.samp8-13	14.samp8-14	15.samp8-15	16.samp8-16
Unassigned;Other;Other;Other;Other;Other	0.000990188135746	0.000298118129309	0.000180583646345	0.000425910868471	0.000178565051248	0.000256582956477	0.000205528722639	0.000218818380744	4.03177035036e-05	0.000184651746806	8.07852324595e-05	0.000168279343711	0.000448357381593	0.000115079212858	0.000118675580521	0.000110893431412
k__Bacteria;p__Acidobacteria;c__OS-K;o__;f__;g__	0.0	0.0	0.0	0.0	0.0	0.0	0.0	3.6469730124e-05	0.0	0.0	0.0	0.0	0.0	0.0	0.0	0.0
k__Bacteria;p__Actinobacteria;c__Actinobacteria;o__Bifidobacteriales;f__Bifidobacteriaceae;g__Bifidobacterium	0.0	0.0	3.6116729269e-05	3.8719169861e-05	0.0	0.0	0.0	0.0	0.0	0.0	0.0	0.0	0.0	0.0	0.0	0.0
k__Bacteria;p__Actinobacteria;c__Coriobacteriia;o__Coriobacteriales;f__Coriobacteriaceae;Other	0.0	0.0	0.0	0.0	0.0	0.0	0.0	0.0	0.0	0.0	8.07852324595e-05	0.0	0.0	0.0	0.0	0.0
k__Bacteria;p__Actinobacteria;c__Coriobacteriia;o__Coriobacteriales;f__Coriobacteriaceae;g__	0.0	3.72647661636e-05	3.6116729269e-05	3.8719169861e-05	0.0	0.0	6.8509574213e-05	0.0	0.0	0.0	0.000121177848689	8.41396718553e-05	0.0	0.0	0.0	0.0
k__Bacteria;p__Actinobacteria;c__Coriobacteriia;o__Coriobacteriales;f__Coriobacteriaceae;g__Adlercreutzia	0.00156029645633	0.000968883920253	0.00400895694886	0.00282649939985	0.00189278954323	0.0021488822605	0.0052752372144	0.00178701677608	0.00612829093255	0.00203116921486	0.00311023144969	0.00399663441313	0.00444281405397	0.00583068011815	0.00272953835199	0.00288322921672
k__Bacteria;p__Bacteroidetes;c__Bacteroidia;o__Bacteroidales;f__;g__	0.0213040477691	0.0103223402273	0.00227535394395	0.00975723080497	0.0152851683868	0.0107444113025	0.0116123728291	0.0132020423049	0.00370922872233	0.000923258734028	0.00347376499576	0.00185107278082	0.00476889214967	0.00467988798957	0.00233395308359	0.00868665212731
k__Bacteria;p__Bacteroidetes;c__Bacteroidia;o__Bacteroidales;f__Bacteroidaceae;g__Bacteroides	0.186995529151	0.0536612632756	0.0235481074834	0.0716304642428	0.100424984822	0.0664549857276	0.0959476586853	0.0637855579869	0.0832963754385	0.122128665337	0.0769479339177	0.100799326883	0.132836064237	0.081437722966	0.109023299972	0.0661294495989
k__Bacteria;p__Bacteroidetes;c__Bacteroidia;o__Bacteroidales;f__Porphyromonadaceae;g__Parabacteroides	0.00246046748882	0.00380100614869	0.00263652123664	0.00483989623262	0.0101067819006	0.0106481926938	0.00876922549926	0.0160466812546	0.00209652058219	0.00336066179186	0.00549339580725	0.00412284392091	0.0346457976685	0.00625263723196	0.00787214684125	0.0038443056223
k__Bacteria;p__Bacteroidetes;c__Bacteroidia;o__Bacteroidales;f__Rikenellaceae;g__	0.00726137966214	0.0112912241476	0.00751227968795	0.0113059975994	0.0103210599621	0.00580518939029	0.00746754358922	0.00773158278629	0.00370922872233	0.00217889061231	0.00290826836854	0.00361800588978	0.00574712643678	0.00471824772719	0.0140432770284	0.0110523786641
k__Bacteria;p__Bacteroidetes;c__Bacteroidia;o__Bacteroidales;f__S24-7;g__	0.102949560416	0.0719955282281	0.0520442068766	0.107329538855	0.0658190778901	0.0575708008596	0.0893022299866	0.0481400437637	0.0416481877192	0.0489696432528	0.0336066567032	0.0511989903239	0.0921985815603	0.0568107714143	0.0722734285375	0.11828632684
k__Bacteria;p__Bacteroidetes;c__Bacteroidia;o__Bacteroidales;f__[Paraprevotellaceae];g__[Prevotella]	0.0704533861434	0.00350288801938	0.00130020225368	0.00569171796957	0.00514267347595	0.000224510086917	0.0136334052684	0.000145878920496	0.0182236019836	0.0348991801462	0.0290826836854	0.0247370635255	0.0205021602674	0.020867697265	0.00110763875153	0.118138468931
k__Bacteria;p__Cyanobacteria;c__4C0d-2;o__YS2;f__;g__	0.0	0.0	0.0	0.0	0.0	0.0	6.8509574213e-05	0.0	0.0	0.0	0.0	0.0	0.0	0.0	0.0	0.0
k__Bacteria;p__Deferribacteres;c__Deferribacteres;o__Deferribacterales;f__Deferribacteraceae;g__Mucispirillum	0.00996189275962	0.0694615241289	0.0791317538284	0.0154102296047	0.0467126174065	0.0161005805189	0.00479567019491	0.0130926331145	0.0190702737572	0.0715340867125	0.0277093347336	0.0299957930164	0.0124724871607	0.0577697648548	0.0035207088888	0.0372971574317
k__Bacteria;p__Firmicutes;c__Bacilli;o__Bacillales;f__Bacillaceae;g__	0.0	0.0	0.0	0.0	3.57130102496e-05	0.0	0.0	0.0	0.0	0.0	0.0	0.0	0.0	0.0	0.0	0.0
k__Bacteria;p__Firmicutes;c__Bacilli;o__Bacillales;f__Bacillaceae;g__Bacillus	0.000150028505416	0.0	0.0	0.0	3.57130102496e-05	6.41457391193e-05	0.0	3.6469730124e-05	8.06354070072e-05	0.0	0.0	0.0	0.0	0.0	0.0	0.0
k__Bacteria;p__Firmicutes;c__Bacilli;o__Bacillales;f__Planococcaceae;g__Solibacillus	0.0	0.0	0.0	0.0	0.0	0.0	0.0	0.0	0.0	0.0	0.0	0.0	0.0	3.83597376194e-05	0.0	0.0
k__Bacteria;p__Firmicutes;c__Bacilli;o__Bacillales;f__Staphylococcaceae;g__Staphylococcus	0.0	0.0	0.0	0.0	0.0	9.62186086789e-05	0.0	7.2939460248e-05	0.0	0.0	0.0	0.0	0.0	3.83597376194e-05	0.0	0.0
k__Bacteria;p__Firmicutes;c__Bacilli;o__Gemellales;f__Gemellaceae;g__Gemella	0.00777147658055	0.00499347866592	0.0198280843687	0.0132032369226	0.0100710688904	0.00862760191154	0.00993388826088	0.010867979577	0.00346732250131	0.00380382598419	0.00185806034657	0.0036600757257	0.00599168500856	0.00502512562814	0.0	0.00351162532806
k__Bacteria;p__Firmicutes;c__Bacilli;o__Lactobacillales;f__Enterococcaceae;Other	0.000210039907582	0.000298118129309	0.00455070788789	0.000813102567081	0.000107139030749	0.000609384521633	0.00215805158771	0.000291757840992	0.00213683828569	0.00284363690081	0.000403926162298	0.00126209507783	0.00419825548219	0.00487168667766	0.000395585268405	0.00103500535985
k__Bacteria;p__Firmicutes;c__Bacilli;o__Lactobacillales;f__Enterococcaceae;g__Enterococcus	0.0	0.0	0.0	0.0	0.0	0.0	0.0	3.6469730124e-05	0.0	0.0	0.0	0.0	0.0	0.0	0.0	0.0
k__Bacteria;p__Firmicutes;c__Bacilli;o__Lactobacillales;f__Lactobacillaceae;g__Lactobacillus	0.00588111741231	0.00469536053661	0.0196475007223	0.0122739768459	0.0648191136031	0.0105840469547	0.0667283252835	0.0145514223195	0.131274442608	0.00587192554842	0.0832895746658	0.146192679849	0.00782587429689	0.0104338486325	0.00553819375766	0.0121982774554
k__Bacteria;p__Firmicutes;c__Bacilli;o__Lactobacillales;f__Streptococcaceae;g__Lactococcus	0.0853662195817	0.100018632383	0.141360878359	0.127773260541	0.074961608514	0.0785785304211	0.151851471243	0.119365426696	0.110268919082	0.0654405790679	0.0735145615382	0.109633992427	0.125499307084	0.20399708466	0.157561612406	0.0387757365172
k__Bacteria;p__Firmicutes;c__Bacilli;o__Lactobacillales;f__Streptococcaceae;g__Streptococcus	0.0	3.72647661636e-05	7.2233458538e-05	7.7438339722e-05	7.14260204993e-05	0.0	0.0	0.0	0.000766036366569	0.000517024891055	0.0	0.00134623474968	0.0	0.0	0.00419320384509	0.0
k__Bacteria;p__Firmicutes;c__Bacilli;o__Turicibacterales;f__Turicibacteraceae;g__Turicibacter	6.00114021664e-05	0.0	0.0	0.0	0.0	0.0	0.0	0.0	8.06354070072e-05	7.38606987222e-05	4.03926162298e-05	0.000168279343711	0.0	0.0	0.0	0.0
k__Bacteria;p__Firmicutes;c__Clostridia;o__Clostridiales;Other;Other	0.000330062711915	0.000260853363145	0.000541750939035	0.000193595849305	3.57130102496e-05	6.41457391193e-05	6.8509574213e-05	7.2939460248e-05	0.000161270814014	0.000295442794889	0.000242355697379	0.000252419015566	0.000733675715334	0.000306877900955	0.000316468214724	0.0
k__Bacteria;p__Firmicutes;c__Clostridia;o__Clostridiales;f__;g__	0.103519668737	0.299049748463	0.218253394973	0.266891237852	0.229634655905	0.339266814202	0.190593635461	0.300510576222	0.149538362295	0.194955314277	0.222118996647	0.151914177535	0.174370261678	0.227626683033	0.208315202342	0.164048349536
k__Bacteria;p__Firmicutes;c__Clostridia;o__Clostridiales;f__Christensenellaceae;g__	0.000330062711915	0.00108067821874	0.00429789078301	0.000813102567081	0.000642834184493	0.000545238782514	0.000308293083958	0.000838803792852	0.000604765552554	0.000258512445528	0.000686674475906	0.00109381573412	0.000733675715334	0.00272354137098	0.0016614581273	0.00155250803977
k__Bacteria;p__Firmicutes;c__Clostridia;o__Clostridiales;f__Clostridiaceae;Other	0.0298856782789	0.000633501024781	0.00285322161225	0.00197467766291	0.00392843112746	0.00157157060842	0.00332271434933	0.00328227571116	0.0335846470185	0.020865647389	0.0113503251606	0.0553218342448	0.0051764897693	7.67194752388e-05	0.000276909687883	0.0
k__Bacteria;p__Firmicutes;c__Clostridia;o__Clostridiales;f__Clostridiaceae;g__	0.0683229813665	0.000968883920253	0.00372002311471	0.00294265690944	0.00403557015821	0.00173193495622	0.0125029972939	0.00229759299781	0.0185058259082	0.00302828864761	0.00856323464071	0.0124947412705	0.00974158310915	0.00510184510338	0.00087028759049	0.000628396111337
k__Bacteria;p__Firmicutes;c__Clostridia;o__Clostridiales;f__Clostridiaceae;g__Clostridium	6.00114021664e-05	0.0	0.0	0.0	0.0	0.0	0.0	0.0	0.0	0.0	4.03926162298e-05	4.20698359276e-05	0.0	0.0	0.0	0.0
k__Bacteria;p__Firmicutes;c__Clostridia;o__Clostridiales;f__Clostridiaceae;g__Sarcina	3.00057010832e-05	0.0	0.0	0.0	0.0	0.0	3.42547871065e-05	0.0	0.0	0.0	4.03926162298e-05	0.0	4.0759761963e-05	0.0	0.0	0.0
k__Bacteria;p__Firmicutes;c__Clostridia;o__Clostridiales;f__Dehalobacteriaceae;g__Dehalobacterium	0.00165031355958	0.00193776784051	0.0015169026293	0.00120029426569	0.00110710331774	0.00125084191283	0.0010618984003	0.0009117432531	0.00153207273314	0.00254819410592	0.0023023791251	0.00168279343711	0.00211950762208	0.00130423107906	0.000514260848926	0.00317894503382
k__Bacteria;p__Firmicutes;c__Clostridia;o__Clostridiales;f__Eubacteriaceae;g__Anaerofustis	0.000120022804333	0.0	0.0	0.0	0.0	0.0	0.0	0.0	0.0	0.0	0.0	0.0	0.0	0.0	0.0	0.0
k__Bacteria;p__Firmicutes;c__Clostridia;o__Clostridiales;f__Lachnospiraceae;Other	0.000390074114082	0.0004099124278	0.000325050563421	0.000348472528749	3.57130102496e-05	0.000256582956477	0.000137019148426	0.00018234865062	0.000120953110511	0.000184651746806	4.03926162298e-05	0.000294488851493	0.000163039047852	0.000345237638575	0.000237351161043	7.39289542749e-05
k__Bacteria;p__Firmicutes;c__Clostridia;o__Clostridiales;f__Lachnospiraceae;g__	0.0442584090977	0.0576858580212	0.0524776076279	0.0559104812793	0.0419627870433	0.0608422335546	0.030863563183	0.0593362509117	0.0481796556868	0.02485412512	0.0318697742053	0.0294068153134	0.066112333904	0.0447658138018	0.0653902448673	0.133367833512
k__Bacteria;p__Firmicutes;c__Clostridia;o__Clostridiales;f__Lachnospiraceae;g__Blautia	0.0	0.0	0.0	0.0	0.0	0.0	0.0	0.0	0.0	0.0	0.000363533546068	0.0	0.0	0.0	0.0	0.0
k__Bacteria;p__Firmicutes;c__Clostridia;o__Clostridiales;f__Lachnospiraceae;g__Coprococcus	0.00162030785849	0.00551518539221	0.00837908119041	0.00367832113679	0.00514267347595	0.0073126142596	0.00530949200151	0.00703865791393	0.00677337418861	0.00539183100672	0.0109867916145	0.00525872949095	0.00452433357789	0.00502512562814	0.00443055500613	0.0121243485011
k__Bacteria;p__Firmicutes;c__Clostridia;o__Clostridiales;f__Lachnospiraceae;g__Dorea	0.00126023944549	0.00272032792994	0.00278098815371	0.00209083517249	0.000821399235742	0.00211680939094	0.00205528722639	0.0016776075857	0.00249969761722	0.00140335327572	0.00222159389264	0.00164072360118	0.000937474525149	0.00333729717289	0.000356026741564	0.00247661996821
k__Bacteria;p__Firmicutes;c__Clostridia;o__Clostridiales;f__Lachnospiraceae;g__Roseburia	0.0	0.0	0.0	0.0	0.0	3.20728695596e-05	0.0	0.0	0.0	0.0	0.0	0.0	0.0	0.0	0.0	0.0
k__Bacteria;p__Firmicutes;c__Clostridia;o__Clostridiales;f__Lachnospiraceae;g__[Ruminococcus]	0.0322261229634	0.0431153344513	0.0503106038717	0.0369380880474	0.0168565408378	0.0294428942557	0.0278833967047	0.0311451495259	0.0209248881184	0.0467538222912	0.0190249222442	0.0292385359697	0.0230292655091	0.0287698032145	0.0409430752799	0.0282038960559
k__Bacteria;p__Firmicutes;c__Clostridia;o__Clostridiales;f__Peptococcaceae;g__	0.00120022804333	0.00197503260667	0.00231147067322	0.00216827351222	0.00121424234849	0.00211680939094	0.000993388826088	0.0018234865062	8.06354070072e-05	0.001329492577	0.000363533546068	0.000546907867059	0.000937474525149	0.00222486478192	0.000909846117331	0.0
k__Bacteria;p__Firmicutes;c__Clostridia;o__Clostridiales;f__Peptostreptococcaceae;g__	9.00171032496e-05	0.0	0.0	0.0	0.0	0.0	0.0	3.6469730124e-05	0.000886989477079	0.00151414432381	8.07852324595e-05	0.0012200252419	4.0759761963e-05	7.67194752388e-05	0.0	0.0
k__Bacteria;p__Firmicutes;c__Clostridia;o__Clostridiales;f__Peptostreptococcaceae;g__[Clostridium]	0.0	0.0	0.0	0.0	0.0	0.0	0.0	0.0	4.03177035036e-05	0.0	0.0	0.0	0.0	0.0	0.0	0.0
k__Bacteria;p__Firmicutes;c__Clostridia;o__Clostridiales;f__Ruminococcaceae;Other	3.00057010832e-05	0.0	0.0	3.8719169861e-05	3.57130102496e-05	9.62186086789e-05	3.42547871065e-05	7.2939460248e-05	0.0	0.0	4.03926162298e-05	0.0	4.0759761963e-05	0.0	0.0	3.69644771375e-05
k__Bacteria;p__Firmicutes;c__Clostridia;o__Clostridiales;f__Ruminococcaceae;g__	0.0676028445405	0.0399105645612	0.0322883559665	0.033995431138	0.0301417806507	0.0390006093845	0.0546021306478	0.0420131291028	0.0331814699835	0.0619321958786	0.0306176031022	0.0360117795541	0.102062443955	0.0377459818175	0.0938328256656	0.0445421949507
k__Bacteria;p__Firmicutes;c__Clostridia;o__Clostridiales;f__Ruminococcaceae;g__Anaerotruncus	0.000360068412998	0.000298118129309	0.000902918231725	0.00038719169861	0.000321417092247	0.000513165912954	0.000171273935532	0.00036469730124	0.00044349473854	0.000221582096167	0.000363533546068	0.000252419015566	0.000285318333741	0.000421957113813	0.000435143795245	0.000221786862825
k__Bacteria;p__Firmicutes;c__Clostridia;o__Clostridiales;f__Ruminococcaceae;g__Oscillospira	0.0204038767366	0.04419601267	0.0558725801791	0.0379060672939	0.0297489375379	0.0486224702524	0.0328845956222	0.0492341356674	0.0416885054227	0.0540660314647	0.0367572807691	0.0400084139672	0.0249857340833	0.0342168859565	0.031488587365	0.0367426902746
k__Bacteria;p__Firmicutes;c__Clostridia;o__Clostridiales;f__Ruminococcaceae;g__Ruminococcus	0.00495094067873	0.00704304080492	0.00660936145623	0.00681457389554	0.00574979465019	0.00824272747683	0.00606309731785	0.00802334062728	0.00822481151474	0.00893714454539	0.0345356868764	0.00748843079512	0.00480965191163	0.00517856457862	0.00731832746549	0.00720807304181
k__Bacteria;p__Firmicutes;c__Clostridia;o__Clostridiales;f__[Mogibacteriaceae];g__	6.00114021664e-05	0.000298118129309	0.000650101126842	0.000232315019166	0.000214278061498	0.000192437217358	0.000239783509745	0.000291757840992	8.06354070072e-05	0.000184651746806	8.07852324595e-05	4.20698359276e-05	0.000163039047852	7.67194752388e-05	0.000237351161043	0.000554467157062
k__Bacteria;p__Firmicutes;c__Clostridia;o__Clostridiales;f__[Mogibacteriaceae];g__Anaerovorax	0.000150028505416	0.000633501024781	0.00072233458538	0.00038719169861	0.000857112245991	0.0016677892171	0.00102764361319	0.00153172866521	0.000604765552554	0.000738606987222	0.000646281859676	0.000210349179638	0.00081519523926	0.000805554490007	0.00106808022469	0.000998040882712
k__Bacteria;p__Firmicutes;c__Erysipelotrichi;o__Erysipelotrichales;f__Erysipelotrichaceae;g__	0.000270051309749	0.000447177193963	0.000325050563421	0.00038719169861	3.57130102496e-05	9.62186086789e-05	0.000376802658171	0.000401167031364	0.0033866870943	0.00343452249058	4.03926162298e-05	0.00323937736643	4.0759761963e-05	0.000115079212858	0.000237351161043	0.0
k__Bacteria;p__Firmicutes;c__Erysipelotrichi;o__Erysipelotrichales;f__Erysipelotrichaceae;g__Allobaculum	0.047228973505	0.025749953419	0.111239526149	0.049870290781	0.0788543266312	0.0266204817345	0.0902956188127	0.0374544128373	0.0851106720961	0.00808774651008	0.0644262228865	0.0197307530501	0.0309366593299	0.000690475277149	0.0	0.052711344398
k__Bacteria;p__Firmicutes;c__Erysipelotrichi;o__Erysipelotrichales;f__Erysipelotrichaceae;g__Coprobacillus	0.000150028505416	0.0	3.6116729269e-05	0.0	0.0	0.0	0.0	0.0	0.000483812442043	0.000886328384667	0.00525104010987	0.000841396718553	0.00692915953371	0.0	0.0	0.0
k__Bacteria;p__Proteobacteria;c__Alphaproteobacteria;o__Rhizobiales;Other;Other	0.0	0.0	0.0	0.0	0.0	0.0	0.0	0.0	0.0	0.0	0.0	0.0	0.0	0.0	0.0	3.69644771375e-05
k__Bacteria;p__Proteobacteria;c__Betaproteobacteria;o__Burkholderiales;f__Alcaligenaceae;g__Sutterella	3.00057010832e-05	0.0	0.0	0.0	0.0	0.0	0.000137019148426	0.0	0.000241906221022	0.000110791048083	0.0014945268005	4.20698359276e-05	0.00953778429934	3.83597376194e-05	3.95585268405e-05	0.0
k__Bacteria;p__Proteobacteria;c__Betaproteobacteria;o__Burkholderiales;f__Comamonadaceae;g__Delftia	0.0	0.0	0.0	0.0	0.0	0.0	3.42547871065e-05	0.0	0.0	0.0	0.0	0.0	0.0	0.0	0.0	0.0
k__Bacteria;p__Proteobacteria;c__Deltaproteobacteria;o__Desulfobacterales;f__Desulfobacteraceae;g__Desulfococcus	3.00057010832e-05	0.0	0.0	0.0	0.0	0.0	0.0	0.0	0.0	0.0	0.0	0.0	0.0	0.0	0.0	0.0
k__Bacteria;p__Proteobacteria;c__Deltaproteobacteria;o__Desulfobacterales;f__Desulfobulbaceae;g__	0.0	0.0	0.0	0.0	0.0	0.0	3.42547871065e-05	0.0	0.0	0.0	0.0	0.0	0.0	0.0	0.0	0.0
k__Bacteria;p__Proteobacteria;c__Deltaproteobacteria;o__Desulfovibrionales;f__Desulfovibrionaceae;g__	0.067782878747	0.12811626607	0.0818043917943	0.108220079761	0.141816363701	0.157445716668	0.0697770013359	0.140882567469	0.116518163125	0.191779304232	0.172638041766	0.118426588136	0.0756908779653	0.124438988837	0.15851101705	0.086312054116
k__Bacteria;p__Proteobacteria;c__Deltaproteobacteria;o__Desulfovibrionales;f__Desulfovibrionaceae;g__Desulfovibrio	0.000390074114082	0.00175144400969	0.00169748627564	0.00181980098347	0.000607121174244	0.00243753808653	0.000959134038982	0.00116703136397	0.000403177035036	0.000627815939139	0.000727067092136	0.000294488851493	0.000326078095704	0.000421957113813	0.0018592507615	0.00121982774554
k__Bacteria;p__Proteobacteria;c__Gammaproteobacteria;o__Enterobacteriales;f__Enterobacteriaceae;g__	6.00114021664e-05	0.000596236258617	0.00191418665126	0.000309753358888	0.000142852040999	0.0	0.000411057445278	0.0	0.000201588517518	0.000812467685944	0.000201963081149	0.000168279343711	0.00285318333741	0.0112777628601	0.0	0.00136768565409
k__Bacteria;p__Proteobacteria;c__Gammaproteobacteria;o__Enterobacteriales;f__Enterobacteriaceae;g__Proteus	0.0	0.0	0.0	0.0	0.0	0.0	0.0	0.0	0.0	3.69303493611e-05	0.0	0.0	0.0	0.0	0.0	0.0
k__Bacteria;p__Proteobacteria;c__Gammaproteobacteria;o__Pseudomonadales;f__Moraxellaceae;g__Enhydrobacter	0.0	0.0	0.0	0.0	0.0	0.0	0.0	0.0	0.0	0.0	0.0	0.0	8.1519523926e-05	0.0	0.0	0.0
k__Bacteria;p__Proteobacteria;c__Gammaproteobacteria;o__Pseudomonadales;f__Pseudomonadaceae;g__Pseudomonas	6.00114021664e-05	0.0	0.0	3.8719169861e-05	0.0	0.0	0.0	0.0	0.0	0.0	0.0	0.0	4.0759761963e-05	0.0	3.95585268405e-05	0.00044357372565
k__Bacteria;p__TM7;c__TM7-3;o__CW040;f__F16;g__	3.00057010832e-05	0.000223588596982	0.0	0.00100669841639	0.0	0.0	0.0	0.0	0.0	0.0	0.0	0.0	0.0	0.0	0.0	0.0
k__Bacteria;p__Tenericutes;c__Mollicutes;o__RF39;f__;g__	0.00174033066283	0.0	0.0	0.0	7.14260204993e-05	0.0	0.0	0.0	0.0	0.0	0.000161570464919	0.0	0.000163039047852	0.0	0.0	0.0
